# Supplementary material for: Root-specific expression of CsNPF2.3 is involved in modulating fluoride accumulation in tea plant (Camellia sinensis)
Source: Hortic Res. 2025 Mar 3;12(6):uhaf072. doi: 10.1093/hr/uhaf072 (PMC12038894; doi:10.1093/hr/uhaf072)
Supplement: Web_Material_uhaf072 [file web_material_uhaf072.zip]

Archive with 7 entries (7 files):
- Figure S1.pdf
- Figure S2.pdf
- Figure S3.pdf
- Supplementary Figure.docx
- Supplementary Table S1.docx
- Supplementary Table S2.docx
- Supplementary Table S3.docx
